# Supplementary material for: mtDNA CR Evidence Indicates High Genetic Diversity of Captive Forest Musk Deer in Shaanxi Province, China
Source: Animals (Basel). 2023 Jul 4;13(13):2191. doi: 10.3390/ani13132191 (PMC10339889; doi:10.3390/ani13132191)
Supplement: Supplementary file 1 [file animals-13-02191-s001.zip]

Archive with 4 entries (4 files):
- Figure S1. The median-joining network of mtDNA control region haplotypes of captive forest musk deer in Shaanxi population and Sichuan population..pdf
- Table S1. The information of reagents used..pdf
- Table S2. The information of labware used..pdf
- Table S3. Tajimaí»s D and Fuí»s Fs tests of captive forest musk deer populations in Shaanxi Province..pdf
